# Supplementary material for: From Proteome to Potential Drugs: Integration of Subtractive Proteomics and Ensemble Docking for Drug Repurposing against Pseudomonas aeruginosa RND Superfamily Proteins
Source: Int J Mol Sci. 2024 Jul 23;25(15):8027. doi: 10.3390/ijms25158027 (PMC11312079; doi:10.3390/ijms25158027)
Supplement: Supplementary file 1 [file ijms-25-08027-s001.zip]

Archive with 1 entries (1 files):
- ijms-3052883-supplementary.pdf
